# Supplementary material for: A virulent milRNA of Fusarium oxysporum f. sp. cubense impairs plant resistance by targeting banana AP2 transcription factor coding gene MaPTI6L
Source: Hortic Res. 2024 Dec 28;12(4):uhae361. doi: 10.1093/hr/uhae361 (PMC11894533; doi:10.1093/hr/uhae361)
Supplement: Web_Material_uhae361 [file web_material_uhae361.zip]

Archive with 1 entries (1 files):
- Supplemental Information.doc
